# Supplementary material for: EASTR: Identifying and eliminating systematic alignment errors in multi-exon genes
Source: Nat Commun. 2023 Nov 9;14:7223. doi: 10.1038/s41467-023-43017-4 (PMC10632439; doi:10.1038/s41467-023-43017-4)
Supplement: Supplementary file 4 — Supplementary Data 1-17 [file 41467_2023_43017_MOESM4_ESM.xlsx]

## Sheet: Index
Index:
1	Junctions and Alignments: Human DLPFC
2	Junctions and Alignments: A. thaliana
3	Junctions and Alignments: Zea mays
4	GffCompare Counts: Human DLPFC
5	GffCompare Counts: A. thaliana
6	GffCompare Counts: Zea mays
7	GffCompare Precision and Sensitivity: Human DLPFC
8	GffCompare Precision and Sensitivity: A. thaliana
9	GffCompare Precision and Sensitivity: Zea mays
10	EASTR flagged introns in Human RefSeq v110 Annotation
11	EASTR flagged introns in Human GENCODE v41 Annotation
12	EASTR flagged introns in Human CHESS v 3.0 Annotation
13	EASTR flagged introns in Human MANE v 1.0 Annotation
14	EASTR flagged introns in Zea Mays B73 NAM 5.0 Zm00001eb.1 Annotation
15	EASTR flagged introns in Arabidopsis Thaliana TAIR10.1 Annotation
16	SpliceAI scores for EASTR flagged HERV-to-HERV junctions
17	SpliceAI scores for kept HERV-to-HERV junctions

## Sheet: 1
	HISAT
	Species	SRR ID	Sample ID	Fraction	Age Group	Library	Reference Junctions	Removed Reference Junctions	Non-reference junctions	Removed non-reference Junctions	Percent Removed Junctions	Total Spliced Alignments	Removed Alignments	Removed Reference Alignments	Removed Non-reference Alignments	Percent Removed Alignments
	Human DLPFC	SRR10689468	Br2074N	Nuclear	Adult	polyA	153231	39	61445	7729	0.0506947	3545029	45451	676	44775	0.0128211
		SRR10689469	Br2074C	Cytoplasmic	Adult	ribo-minus	125863	13	23412	3022	0.0241135	1128507	31711	56	31655	0.0281
		SRR10689470	Br2074C	Cytoplasmic	Adult	polyA	155558	25	56994	5454	0.0352216	4860831	45064	382	44682	0.00927084
		SRR10689471	Br2046N	Nuclear	Adult	ribo-minus	120233	12	25842	5492	0.0457778	725420	18529	53	18476	0.0255424
		SRR10689472	Br2046N	Nuclear	Adult	polyA	165274	42	68512	7056	0.0429469	4682144	40454	731	39723	0.00864006
		SRR10689473	Br2046C	Cytoplasmic	Adult	ribo-minus	185278	33	116652	16861	0.0911819	10338376	765544	235	765309	0.0740488
		SRR10689474	Br2046C	Cytoplasmic	Adult	polyA	157514	20	54025	4563	0.0290958	4793539	38180	340	37840	0.00796489
		SRR10689475	Br5341N	Nuclear	Prenatal	ribo-minus	166372	29	79008	11070	0.0667119	4956703	358330	226	358104	0.072292
		SRR10689476	Br5341N	Nuclear	Prenatal	polyA	177587	38	77648	5973	0.0338482	7309045	63593	565	63028	0.00870059
		SRR10689477	Br5341C1	Cytoplasmic	Prenatal	ribo-minus	142078	21	32648	2562	0.0181802	2336019	123303	90	123213	0.0527834
		SRR10689478	Br1113N1	Nuclear	Adult	polyA	153985	35	63663	6857	0.0447576	4222944	46132	560	45572	0.0109241
		SRR10689479	Br5341C1	Cytoplasmic	Prenatal	polyA	169887	31	69063	5059	0.0299611	6684086	59148	346	58802	0.00884908
		SRR10689480	Br5340N	Nuclear	Prenatal	ribo-minus	114603	18	25727	4584	0.040156	956228	48920	51	48869	0.0511593
		SRR10689481	Br5340N	Nuclear	Prenatal	polyA	164935	39	75350	6496	0.0396217	6571303	68583	663	67920	0.0104367
		SRR10689482	Br5340C	Cytoplasmic	Prenatal	ribo-minus	153214	22	56512	5359	0.0351208	4291354	426100	149	425951	0.0992927
		SRR10689483	Br5340C	Cytoplasmic	Prenatal	polyA	185359	42	142156	11656	0.06311	16301967	189669	816	188853	0.0116347
		SRR10689484	Br5339N	Nuclear	Prenatal	ribo-minus	167249	31	84221	12016	0.0720303	4630114	288730	218	288512	0.0623592
		SRR10689485	Br5339N	Nuclear	Prenatal	polyA	171592	38	73552	6271	0.0367674	5792339	40977	600	40377	0.00707434
		SRR10689486	Br5339C	Cytoplasmic	Prenatal	ribo-minus	180218	27	104564	9321	0.0518705	10940345	1047530	379	1047151	0.0957493
		SRR10689487	Br5339C	Cytoplasmic	Prenatal	polyA	204870	55	223110	18266	0.0894274	33027493	368511	1400	367111	0.0111577
		SRR10689488	Br2074N	Nuclear	Adult	ribo-minus	133138	33	44931	12008	0.09044	1053851	38538	126	38412	0.0365687
		SRR10689489	Br1113C1	Cytoplasmic	Adult	ribo-minus	178478	46	107591	12112	0.0681204	10385751	998114	266	997848	0.0961042
		SRR10689490	Br1113C1	Cytoplasmic	Adult	polyA	105966	14	39407	3193	0.0302644	3659047	57782	186	57596	0.0157915
	STAR
	Species	SRR ID	Sample ID	Fraction	Age Group	Library	Reference Junctions	Removed Reference Junctions	Non-reference junctions	Removed non-reference Junctions	Percent Removed Junctions	Total Spliced Alignments	Removed Alignments	Removed Reference Alignments	Removed Non-reference Alignments	Percent Removed Alignments
	Human DLPFC	SRR10689468	Br2074N	Nuclear	Adult	polyA	148531	43	42665	4356	0.0296167	3292385	44327	322	44005	0.0134635
		SRR10689469	Br2074C	Cytoplasmic	Adult	ribo-minus	120371	19	14084	1541	0.0129599	928437	13117	84	13033	0.014128
		SRR10689470	Br2074C	Cytoplasmic	Adult	polyA	150691	30	40288	2917	0.0195566	4569392	50876	208	50668	0.0111341
		SRR10689471	Br2046N	Nuclear	Adult	ribo-minus	114944	21	15323	3425	0.0299798	652310	33346	102	33244	0.0511199
		SRR10689472	Br2046N	Nuclear	Adult	polyA	160425	40	48435	4105	0.0258376	4371497	42898	347	42551	0.00981311
		SRR10689473	Br2046C	Cytoplasmic	Adult	ribo-minus	176754	36	67775	9153	0.0519875	7056949	297076	487	296589	0.0420969
		SRR10689474	Br2046C	Cytoplasmic	Adult	polyA	152641	25	39005	2650	0.0175248	4513519	42867	203	42664	0.00949747
		SRR10689475	Br5341N	Nuclear	Prenatal	ribo-minus	158845	34	46389	8389	0.0530265	3982418	186324	468	185856	0.0467867
		SRR10689476	Br5341N	Nuclear	Prenatal	polyA	172295	39	57698	3735	0.0219043	6886693	67027	460	66567	0.00973283
		SRR10689477	Br5341C1	Cytoplasmic	Prenatal	ribo-minus	136192	20	21724	1327	0.00989045	2010953	77874	177	77697	0.0387249
		SRR10689478	Br1113N1	Nuclear	Adult	polyA	149109	39	43413	3735	0.0253103	3819129	45823	249	45574	0.0119983
		SRR10689479	Br5341C1	Cytoplasmic	Prenatal	polyA	164704	35	51417	3093	0.0189916	6299127	63473	395	63078	0.0100765
		SRR10689480	Br5340N	Nuclear	Prenatal	ribo-minus	109711	20	16543	3981	0.0364685	910903	96143	77	96066	0.105547
		SRR10689481	Br5340N	Nuclear	Prenatal	polyA	159664	42	54946	4007	0.0253595	6193097	70080	479	69601	0.0113158
		SRR10689482	Br5340C	Cytoplasmic	Prenatal	ribo-minus	146668	31	36396	2803	0.0193226	3636693	253426	275	253151	0.0696858
		SRR10689483	Br5340C	Cytoplasmic	Prenatal	polyA	179130	44	102457	7052	0.0396137	15329276	191149	958	190191	0.0124695
		SRR10689484	Br5339N	Nuclear	Prenatal	ribo-minus	159841	35	49515	7277	0.0457455	4286788	458697	470	458227	0.107002
		SRR10689485	Br5339N	Nuclear	Prenatal	polyA	166317	36	53762	3742	0.0227157	5459834	43153	417	42736	0.00790372
		SRR10689486	Br5339C	Cytoplasmic	Prenatal	ribo-minus	172119	32	66078	4893	0.0286139	8685023	557336	648	556688	0.0641721
		SRR10689487	Br5339C	Cytoplasmic	Prenatal	polyA	198399	54	154308	9768	0.0495063	30993948	389528	1563	387965	0.0125679
		SRR10689488	Br2074N	Nuclear	Adult	ribo-minus	127504	33	25336	8293	0.0652999	938399	54311	134	54177	0.0578762
		SRR10689489	Br1113C1	Cytoplasmic	Adult	ribo-minus	170243	45	58116	6834	0.0404069	5941890	453384	431	452953	0.076303
		SRR10689490	Br1113C1	Cytoplasmic	Adult	polyA	102439	17	25875	1638	0.016156	3443482	67136	147	66989	0.0194965

## Sheet: 2
	HISAT2
	Species	SRR ID	Library	Genotype	Reference Junctions	Removed Reference Junctions	Non-reference junctions	Removed non-reference Junctions	Percent Removed Junctions	Total Spliced Alignments	Removed Alignments	Removed Reference Alignments	Removed Non-reference Alignments	Percent Removed Alignments
	A. thaliana	SRR14056780	ribo-minus	mddcc	101762	106	36274	2488	0.0254909	11063779	39362	1609	37753	0.00355774
		SRR14056781	ribo-minus	mddcc	104835	123	42556	3324	0.0328802	12248556	59444	2690	56754	0.00485314
		SRR14056782	ribo-minus	mddcc	102369	111	35569	2474	0.0252518	9302077	40193	1975	38218	0.00432086
		SRR16596898	ribo-minus	wild-type	96490	90	23477	672	0.00789719	8680344	9310	911	8399	0.00107254
		SRR16596899	ribo-minus	wild-type	97772	104	26916	749	0.00872438	12315121	11240	1140	10100	0.000912699
		SRR16596900	ribo-minus	wild-type	97892	96	25875	667	0.0077943	12234656	10699	1157	9542	0.000874483
	STAR
	Species	SRR ID	Library	Genotype	Reference Junctions	Removed Reference Junctions	Non-reference junctions	Removed non-reference Junctions	Percent Removed Junctions	Total Spliced Alignments	Removed Alignments	Removed Reference Alignments	Removed Non-reference Alignments	Percent Removed Alignments
	A. thaliana	SRR14056780	ribo-minus	mddcc	100484	98	30107	3559	0.0363939	5363717	75677	1576	74101	0.0141091
		SRR14056781	ribo-minus	mddcc	103376	125	37767	4813	0.0477674	8109550	108337	2662	105675	0.0133592
		SRR14056782	ribo-minus	mddcc	101008	102	30194	3650	0.0371456	5178908	73780	1879	71901	0.0142462
		SRR16596898	ribo-minus	wild-type	95281	92	16599	599	0.00725223	5571051	11069	855	10214	0.00198688
		SRR16596899	ribo-minus	wild-type	96639	107	19370	689	0.00823684	4881267	14437	1085	13352	0.00295763
		SRR16596900	ribo-minus	wild-type	96686	90	18161	533	0.00644354	5036391	13176	1038	12138	0.00261616

## Sheet: 3
	HISAT2
	Species	SRR ID	Biotype	Reference Junctions	Removed Reference Junctions	Non-reference junctions	Removed non-reference Junctions	Percent Removed Junctions	Total Spliced Alignments	Removed Alignments	Removed Reference Alignments	Removed Non-reference Alignments	Percent Removed Alignments
	Z. mays	SRR10095075	leaf infected	124360	218	55261	2475	0.0216549	5336091	39651	3800	35851	0.00743072
		SRR10095076	leaf infected	120096	220	49684	2482	0.0224987	4886591	48666	3753	44913	0.00995909
		SRR10095077	leaf infected	123258	214	46952	1851	0.0167535	4954504	31898	3086	28812	0.00643818
		SRR3091548	pollen	49785	65	107748	6952	0.140946	9105828	1124733	13127	1111606	0.123518
		SRR3091717	pollen	34886	48	90360	6357	0.183598	4285416	566387	6401	559986	0.132166
		SRR3094513	pollen	34564	51	38460	2841	0.0836709	1532455	149839	2474	147365	0.0977771
	STAR
	Species	SRR ID	Biotype	Reference Junctions	Removed Reference Junctions	Non-reference junctions	Removed non-reference Junctions	Percent Removed Junctions	Total Spliced Alignments	Removed Alignments	Removed Reference Alignments	Removed Non-reference Alignments	Percent Removed Alignments
	Z. mays	SRR10095075	leaf infected	118378	206	39952	758	0.00814341	4924113	17188	3137	14051	0.00349058
		SRR10095076	leaf infected	114299	193	34196	770	0.00842527	4471420	24113	3378	20735	0.00539269
		SRR10095077	leaf infected	117257	181	35528	718	0.00766692	4585678	19984	2701	17283	0.00435792
		SRR3091548	pollen	47631	76	63581	3873	0.0829082	6244410	790941	11327	779614	0.126664
		SRR3091717	pollen	33157	62	42671	2984	0.091866	2929051	606528	7167	599361	0.207073
		SRR3094513	pollen	33410	51	23179	1280	0.0398384	1294390	150757	3081	147676	0.11647

## Sheet: 4
						HISAT2
						Non-reference introns			Non-reference exons			Non-reference transcripts				Matching introns			Matching exons			Matching transcripts
Species	SRR ID	Sample ID	Fraction	Age Group	Library	HISAT2	EASTR	%Δ	HISAT2	EASTR	%Δ	HISAT2	EASTR	Δ	%Δ	HISAT2	EASTR	%Δ	HISAT2	EASTR	%Δ	HISAT2	EASTR	Δ	%Δ
Human DLPFC	SRR10689468	Br2074N	Nuclear	Adult	polyA	5019	4560	-9.14525	9623	8883	-7.68991	24567	24144	-423	-1.72182	131677	131610	-0.0508821	152805	152647	-0.1034	11226	11258	32	0.285053
	SRR10689469	Br2074C	Cytoplasmic	Adult	ribo-minus	2136	1988	-6.92884	3920	3685	-5.9949	18250	18102	-148	-0.810959	102494	102465	-0.0282943	121450	121367	-0.0683409	5880	5880	0	0
	SRR10689470	Br2074C	Cytoplasmic	Adult	polyA	4391	4080	-7.08267	8523	8032	-5.76088	21225	20916	-309	-1.45583	134733	134677	-0.0415637	153023	152873	-0.0980245	13360	13396	36	0.269461
	SRR10689471	Br2046N	Nuclear	Adult	ribo-minus	2626	2294	-12.6428	4909	4311	-12.1817	21468	21146	-322	-1.49991	96351	96285	-0.0684995	117616	117496	-0.102027	3883	3886	3	0.0772599
	SRR10689472	Br2046N	Nuclear	Adult	polyA	5430	4993	-8.04788	10197	9498	-6.85496	22998	22596	-402	-1.74798	145014	144897	-0.0806819	164048	163819	-0.139593	13688	13715	27	0.197253
	SRR10689473	Br2046C	Cytoplasmic	Adult	ribo-minus	8437	7294	-13.5475	16347	14336	-12.302	25686	24610	-1076	-4.18905	163395	163359	-0.0220325	181799	181571	-0.125413	16062	16114	52	0.323745
	SRR10689474	Br2046C	Cytoplasmic	Adult	polyA	4139	3805	-8.06958	7886	7447	-5.56683	19399	19119	-280	-1.44337	137111	137102	-0.00656402	154457	154289	-0.108768	13861	13891	30	0.216435
	SRR10689475	Br5341N	Nuclear	Prenatal	ribo-minus	5577	4834	-13.3226	10918	9622	-11.8703	22560	21849	-711	-3.1516	144307	144283	-0.0166312	163196	163033	-0.0998799	12295	12320	25	0.203335
	SRR10689476	Br5341N	Nuclear	Prenatal	polyA	5322	4944	-7.10259	9551	8985	-5.92608	19338	18973	-365	-1.88748	157096	157070	-0.0165504	172082	171842	-0.139468	16514	16553	39	0.236163
	SRR10689477	Br5341C1	Cytoplasmic	Prenatal	ribo-minus	2920	2772	-5.06849	5304	5110	-3.65762	16401	16264	-137	-0.835315	120881	120856	-0.0206815	137097	137011	-0.0627293	9399	9402	3	0.0319183
	SRR10689478	Br1113N1	Nuclear	Adult	polyA	4885	4467	-8.55681	9487	8827	-6.95689	23683	23302	-381	-1.60875	132921	132867	-0.0406256	152449	152272	-0.116104	12197	12221	24	0.19677
	SRR10689479	Br5341C1	Cytoplasmic	Prenatal	polyA	4887	4513	-7.65296	8841	8329	-5.7912	18330	18015	-315	-1.71849	149723	149710	-0.0086827	164309	164088	-0.134503	15802	15831	29	0.183521
	SRR10689480	Br5340N	Nuclear	Prenatal	ribo-minus	2454	2222	-9.45395	4514	4132	-8.46256	17970	17740	-230	-1.27991	93261	93227	-0.0364568	111563	111449	-0.102184	4940	4944	4	0.0809717
	SRR10689481	Br5340N	Nuclear	Prenatal	polyA	5305	4883	-7.95476	9603	8976	-6.52921	19275	18905	-370	-1.91958	144681	144605	-0.0525294	159760	159515	-0.153355	14645	14688	43	0.293616
	SRR10689482	Br5340C	Cytoplasmic	Prenatal	ribo-minus	4408	4094	-7.12341	8157	7694	-5.67611	18047	17795	-252	-1.39635	132467	132495	0.0211373	148108	148021	-0.0587409	11722	11745	23	0.196212
	SRR10689483	Br5340C	Cytoplasmic	Prenatal	polyA	7901	7242	-8.34072	14313	13363	-6.63732	24558	23978	-580	-2.36176	164312	164216	-0.0584254	177505	177109	-0.223092	18018	18087	69	0.38295
	SRR10689484	Br5339N	Nuclear	Prenatal	ribo-minus	5984	5160	-13.7701	12131	10716	-11.6643	25405	24642	-763	-3.00335	144716	144667	-0.0338594	166088	165893	-0.117408	12216	12254	38	0.311067
	SRR10689485	Br5339N	Nuclear	Prenatal	polyA	5122	4707	-8.1023	9081	8461	-6.82744	19708	19312	-396	-2.00934	151769	151670	-0.0652307	167333	167096	-0.141634	15199	15235	36	0.236858
	SRR10689486	Br5339C	Cytoplasmic	Prenatal	ribo-minus	6559	6013	-8.32444	12500	11640	-6.88	22822	22334	-488	-2.13829	159472	159450	-0.0137955	173676	173471	-0.118036	16117	16153	36	0.223367
	SRR10689487	Br5339C	Cytoplasmic	Prenatal	polyA	10126	9254	-8.6115	18571	17251	-7.10786	29874	29077	-797	-2.66787	185853	185946	0.0500395	196755	196476	-0.141801	21622	21757	135	0.624364
	SRR10689488	Br2074N	Nuclear	Adult	ribo-minus	4562	3556	-22.0517	9216	7392	-19.7917	25912	24980	-932	-3.59679	109458	109436	-0.020099	133767	133649	-0.0882131	4926	4937	11	0.223305
	SRR10689489	Br1113C1	Cytoplasmic	Adult	ribo-minus	6814	6178	-9.33372	13148	12027	-8.52601	22938	22292	-646	-2.81629	157135	157120	-0.00954593	175172	175035	-0.0782088	14846	14885	39	0.262697
	SRR10689490	Br1113C1	Cytoplasmic	Adult	polyA	3020	2813	-6.8543	6717	6427	-4.3174	22710	22511	-199	-0.876266	87439	87402	-0.0423152	106417	106282	-0.126859	8093	8100	7	0.0864945
						STAR
						Non-reference introns			Non-reference exons			Non-reference transcripts				Matching introns			Matching exons			Matching transcripts
Species	SRR ID	Sample ID	Fraction	Age Group	Library	HISAT2	EASTR	%Δ	STAR	EASTR	%Δ	STAR	EASTR	Δ	%Δ	STAR	EASTR	%Δ	STAR	EASTR	%Δ	STAR	EASTR	Δ	%Δ
Human DLPFC	SRR10689490	Br1113C1	Cytoplasmic	Adult	polyA	2932	2758	-5.93452	6611	6403	-3.14627	22823	22661	-162	-0.70981	87378	87329	-0.0560782	106181	106047	-0.1262	7961	7968	7	0.0879287
	SRR10689477	Br5341C1	Cytoplasmic	Prenatal	ribo-minus	2662	2563	-3.71901	4927	4816	-2.25289	16392	16303	-89	-0.542948	119974	119959	-0.0125027	136273	136189	-0.061641	9133	9142	9	0.0985437
	SRR10689470	Br2074C	Cytoplasmic	Adult	polyA	4186	3965	-5.2795	8160	7898	-3.21078	21388	21185	-203	-0.94913	134695	134666	-0.0215301	152971	152794	-0.115708	13205	13231	26	0.196895
	SRR10689469	Br2074C	Cytoplasmic	Adult	ribo-minus	2017	1895	-6.04859	3751	3564	-4.98534	18264	18146	-118	-0.64608	101409	101384	-0.0246526	120361	120298	-0.0523425	5673	5678	5	0.0881368
	SRR10689479	Br5341C1	Cytoplasmic	Prenatal	polyA	4631	4363	-5.78709	8375	8051	-3.86866	18339	18124	-215	-1.17236	149003	148987	-0.010738	163368	163201	-0.102223	15478	15520	42	0.271353
	SRR10689471	Br2046N	Nuclear	Adult	ribo-minus	2299	2118	-7.87299	4281	3951	-7.70848	21039	20861	-178	-0.846048	95147	95071	-0.0798764	116284	116177	-0.0920161	3787	3785	-2	-0.0528123
	SRR10689481	Br5340N	Nuclear	Prenatal	polyA	4994	4718	-5.52663	9122	8734	-4.25345	19197	18980	-217	-1.13038	144121	144118	-0.00208158	158999	158882	-0.0735854	14354	14404	50	0.348335
	SRR10689482	Br5340C	Cytoplasmic	Prenatal	ribo-minus	4068	3829	-5.87512	7707	7346	-4.68405	17972	17775	-197	-1.09615	131398	131405	0.00532733	147151	147075	-0.0516476	11428	11448	20	0.175009
	SRR10689474	Br2046C	Cytoplasmic	Adult	polyA	3944	3685	-6.56694	7616	7332	-3.72899	19437	19216	-221	-1.13701	136952	136921	-0.0226357	154080	153901	-0.116173	13665	13689	24	0.175631
	SRR10689480	Br5340N	Nuclear	Prenatal	ribo-minus	2303	2047	-11.1159	4194	3803	-9.32284	17709	17494	-215	-1.21407	92218	92180	-0.0412067	110383	110279	-0.0942174	4815	4814	-1	-0.0207684
	SRR10689478	Br1113N1	Nuclear	Adult	polyA	4680	4394	-6.11111	9163	8764	-4.35447	23689	23452	-237	-1.00046	132613	132603	-0.00754074	151892	151785	-0.0704448	12012	12038	26	0.21645
	SRR10689468	Br2074N	Nuclear	Adult	polyA	4730	4416	-6.63848	9086	8636	-4.95267	24523	24261	-262	-1.06838	131312	131201	-0.0845315	152295	152117	-0.116878	11057	11088	31	0.280365
	SRR10689486	Br5339C	Cytoplasmic	Prenatal	ribo-minus	6062	5703	-5.92214	11711	11198	-4.3805	22580	22261	-319	-1.41275	157662	157624	-0.0241022	172254	172063	-0.110883	15686	15719	33	0.210379
	SRR10689485	Br5339N	Nuclear	Prenatal	polyA	4839	4514	-6.71626	8526	8081	-5.21933	19536	19249	-287	-1.46908	151170	151070	-0.0661507	166571	166325	-0.147685	14947	14987	40	0.267612
	SRR10689489	Br1113C1	Cytoplasmic	Adult	ribo-minus	6245	5772	-7.57406	12313	11559	-6.12361	22655	22251	-404	-1.78327	155371	155379	0.00514897	173543	173442	-0.0581988	14272	14305	33	0.231222
	SRR10689472	Br2046N	Nuclear	Adult	polyA	5198	4866	-6.38707	9780	9317	-4.73415	22866	22579	-287	-1.25514	144554	144535	-0.0131439	163242	163093	-0.0912755	13453	13489	36	0.267598
	SRR10689484	Br5339N	Nuclear	Prenatal	ribo-minus	5279	4708	-10.8164	10758	9859	-8.35657	24805	24345	-460	-1.85446	143578	143528	-0.0348243	164979	164832	-0.0891022	11986	12009	23	0.191891
	SRR10689476	Br5341N	Nuclear	Prenatal	polyA	5065	4690	-7.40375	9235	8749	-5.26259	19328	19025	-303	-1.56767	156227	156157	-0.0448066	171011	170793	-0.127477	16239	16277	38	0.234005
	SRR10689475	Br5341N	Nuclear	Prenatal	ribo-minus	5121	4554	-11.0721	10137	9196	-9.28283	22314	21851	-463	-2.07493	142848	142863	0.0105007	161882	161806	-0.0469478	11949	11968	19	0.159009
	SRR10689483	Br5340C	Cytoplasmic	Prenatal	polyA	7490	6912	-7.71696	13559	12750	-5.96652	24076	23603	-473	-1.96461	163012	162942	-0.0429416	175982	175665	-0.180132	17660	17718	58	0.328426
	SRR10689488	Br2074N	Nuclear	Adult	ribo-minus	3780	3240	-14.2857	7555	6579	-12.9186	24801	24310	-491	-1.97976	108041	107994	-0.043502	131980	131889	-0.0689498	4816	4821	5	0.103821
	SRR10689473	Br2046C	Cytoplasmic	Adult	ribo-minus	7440	6733	-9.50269	14685	13529	-7.87198	24846	24243	-603	-2.42695	161644	161628	-0.0098983	180075	179922	-0.0849646	15559	15601	42	0.26994
	SRR10689487	Br5339C	Cytoplasmic	Prenatal	polyA	9496	8858	-6.71862	17559	16657	-5.13697	29260	28699	-561	-1.91729	184014	184014	0	194635	194345	-0.148997	21180	21266	86	0.406043

## Sheet: 5
				HISAT2
				Non-reference introns			Non-reference exons			Non-reference transcripts				Matching introns			Matching exons			Matching transcripts
Species	SRR ID	Library	Genotype	HISAT2	EASTR	%Δ	HISAT2	EASTR	%Δ	HISAT2	EASTR	Δ	%Δ	HISAT2	EASTR	%Δ	HISAT2	EASTR	%Δ	HISAT2	EASTR	Δ	%Δ
A. thaliana	SRR14056780	ribo-minus	mddcc	4351	4195	-3.58538	2855	2645	-7.35552	10280	10161	-119	-1.15759	98521	98422	-0.100486	124112	123919	-0.155505	16299	16288	-11	-0.0674888
	SRR14056781	ribo-minus	mddcc	4743	4553	-4.0059	3243	3012	-7.12303	10892	10716	-176	-1.61586	101837	101685	-0.149258	128475	128175	-0.233508	17306	17292	-14	-0.0808968
	SRR14056782	ribo-minus	mddcc	4408	4220	-4.26497	3011	2763	-8.23647	10611	10472	-139	-1.30996	99127	99001	-0.12711	124960	124727	-0.18646	16472	16465	-7	-0.0424964
	SRR16596898	ribo-minus	wild-type	716	676	-5.58659	573	526	-8.20244	8454	8368	-86	-1.01727	92805	92715	-0.0969775	114597	114410	-0.163181	15015	15007	-8	-0.0532801
	SRR16596899	ribo-minus	wild-type	775	730	-5.80645	570	517	-9.29825	8519	8425	-94	-1.10342	94369	94274	-0.100669	116553	116361	-0.164732	15472	15464	-8	-0.0517063
	SRR16596900	ribo-minus	wild-type	766	728	-4.96084	586	544	-7.16724	8741	8654	-87	-0.995309	94637	94550	-0.0919302	117100	116915	-0.157985	15591	15577	-14	-0.0897954
				STAR
				Non-reference introns			Non-reference exons			Non-reference transcripts				Matching introns			Matching exons			Matching transcripts
Species	SRR ID	Library	Genotype	STAR	EASTR	%Δ	STAR	EASTR	%Δ	STAR	EASTR	Δ	%Δ	STAR	EASTR	%Δ	STAR	EASTR	%Δ	STAR	EASTR	Δ	%Δ
A. thaliana	SRR14056780	ribo-minus	mddcc	4291	4155	-3.16942	2780	2623	-5.64748	10465	10365	-100	-0.955566	98588	98489	-0.100418	124136	123956	-0.145002	16246	16240	-6	-0.0369322
	SRR14056781	ribo-minus	mddcc	4647	4521	-2.71143	3136	2953	-5.83546	11081	10993	-88	-0.794152	101693	101594	-0.0973518	128241	128107	-0.104491	17201	17196	-5	-0.0290681
	SRR14056782	ribo-minus	mddcc	4323	4189	-3.0997	2879	2707	-5.9743	10766	10679	-87	-0.8081	99073	98991	-0.0827673	124851	124728	-0.0985174	16396	16383	-13	-0.0792876
	SRR16596898	ribo-minus	wild-type	701	661	-5.70613	567	521	-8.11287	8723	8667	-56	-0.641981	92698	92636	-0.0668839	114516	114384	-0.115268	14941	14930	-11	-0.0736229
	SRR16596899	ribo-minus	wild-type	783	734	-6.25798	582	530	-8.93471	8821	8753	-68	-0.770888	94338	94275	-0.0667811	116591	116452	-0.11922	15413	15402	-11	-0.0713683
	SRR16596900	ribo-minus	wild-type	728	692	-4.94505	577	527	-8.66551	8904	8845	-59	-0.662624	94651	94589	-0.0655038	117076	116958	-0.100789	15543	15524	-19	-0.122242

## Sheet: 6
				HISAT2
				Non-reference introns			Non-reference exons			Non-reference transcripts				Matching introns			Matching exons			Matching transcripts
Species	SRR ID	Library	Biotype	HISAT2	EASTR	%Δ	HISAT2	EASTR	%Δ	HISAT2	EASTR	Δ	%Δ	HISAT2	EASTR	%Δ	HISAT2	EASTR	%Δ	HISAT2	EASTR	Δ	%Δ
Z. mays	SRR10095075	poly(A)	leaf (infected)	10059	9808	-2.49528	16450	15977	-2.87538	24060	23796	-264	-1.09726	112287	112141	-0.130024	139735	139487	-0.177479	16457	16417	-40	-0.243058
	SRR10095076	poly(A)	leaf (infected)	8657	8356	-3.47696	14651	14180	-3.2148	24942	24710	-232	-0.930158	107295	107165	-0.121161	135854	135631	-0.164147	15233	15210	-23	-0.150988
	SRR10095077	poly(A)	leaf (infected)	9155	8964	-2.08629	14897	14518	-2.54414	21724	21488	-236	-1.08636	111010	110868	-0.127916	137413	137163	-0.181933	16304	16261	-43	-0.263739
	SRR3091548	poly(A)	pollen	12557	12115	-3.51995	20560	19769	-3.84728	26778	26354	-424	-1.58339	41973	41896	-0.183451	58700	58582	-0.201022	3075	3087	12	0.390244
	SRR3091717	poly(A)	pollen	8903	8353	-6.17769	17487	16540	-5.41545	26575	26119	-456	-1.7159	26596	26495	-0.379756	43380	43245	-0.311203	1815	1820	5	0.275482
	SRR3094513	poly(A)	pollen	6209	5965	-3.92978	10487	10049	-4.1766	16486	16249	-237	-1.43758	27190	27150	-0.147113	39010	38943	-0.171751	1776	1785	9	0.506757
				STAR
				Non-reference introns			Non-reference exons			Non-reference transcripts				Matching introns			Matching exons			Matching transcripts
Species	SRR ID	Library	Biotype	STAR	EASTR	%Δ	STAR	EASTR	%Δ	STAR	EASTR	Δ	%Δ	STAR	EASTR	%Δ	STAR	EASTR	%Δ	STAR	EASTR	Δ	%Δ
Z. mays	SRR10095075	poly(A)	leaf (infected)	10027	9925	-1.01725	15493	15310	-1.18118	23218	23083	-135	-0.581445	111879	111769	-0.0983205	138740	138551	-0.136226	16230	16198	-32	-0.197166
	SRR10095076	poly(A)	leaf (infected)	8553	8438	-1.34456	13884	13629	-1.83665	24111	23926	-185	-0.767285	106857	106751	-0.099198	134748	134580	-0.124677	15068	15036	-32	-0.212371
	SRR10095077	poly(A)	leaf (infected)	9190	9083	-1.16431	14117	13903	-1.5159	20882	20718	-164	-0.785365	110556	110461	-0.0859293	136478	136291	-0.137018	16119	16084	-35	-0.217135
	SRR3091548	poly(A)	pollen	12337	12168	-1.36986	19727	19453	-1.38896	26357	26217	-140	-0.531168	41592	41557	-0.0841508	58150	58095	-0.094583	2996	3006	10	0.333778
	SRR3091717	poly(A)	pollen	8558	8378	-2.1033	16274	15965	-1.89873	25801	25625	-176	-0.682144	26437	26395	-0.158868	43062	43011	-0.118434	1795	1797	2	0.111421
	SRR3094513	poly(A)	pollen	6210	6134	-1.22383	10219	10084	-1.32107	16393	16328	-65	-0.396511	27054	27030	-0.0887115	38768	38749	-0.0490095	1739	1741	2	0.115009

## Sheet: 7
						HISAT2
						Intron level sensitivity			Intron level precision			Exon level sensitivity			Exon level precision			Transcript level sensitivity			Transcript level precision
Species	SRR ID	Sample ID	Fraction	Age Group	Library	HISAT2	EASTR	%Δ	HISAT2	EASTR	%Δ	HISAT2	EASTR	%Δ	HISAT2	EASTR	%Δ	HISAT2	EASTR	%Δ	HISAT2	EASTR	%Δ
Human DLPFC	SRR10689468	Br2074N	Nuclear	Adult	polyA	39.4	39.4	0	92.1	92.5	0.434311	35.3	35.3	0	75.5	75.9	0.529801	7.60193	7.6236	0.285059	31.3637	31.8005	1.39266
	SRR10689469	Br2074C	Cytoplasmic	Adult	ribo-minus	31.4	31.4	0	96.1	96.2	0.104058	26.7	26.7	0	74.9	75.1	0.267023	3.98177	3.98177	0	24.368	24.5184	0.617121
	SRR10689470	Br2074C	Cytoplasmic	Adult	polyA	40.3	40.3	0	92.7	93	0.323625	36.5	36.5	0	78.2	78.6	0.511509	9.04702	9.07139	0.269459	38.6295	39.0417	1.06724
	SRR10689471	Br2046N	Nuclear	Adult	ribo-minus	29.5	29.5	0	95.4	95.8	0.419287	23.9	23.9	0	69.1	69.5	0.578871	2.62946	2.63149	0.0772783	15.317	15.5241	1.35262
	SRR10689472	Br2046N	Nuclear	Adult	polyA	43.2	43.2	0	91.9	92.3	0.435256	39.2	39.2	0	77.9	78.3	0.513479	9.26913	9.28741	0.197257	37.3112	37.7709	1.23201
	SRR10689473	Br2046C	Cytoplasmic	Adult	ribo-minus	48.5	48.5	0	90.2	90.9	0.776053	43.4	43.4	0	75.9	76.9	1.31752	10.8767	10.9119	0.323811	38.4737	39.5688	2.84636
	SRR10689474	Br2046C	Cytoplasmic	Adult	polyA	41.1	41.2	0.243309	93.2	93.4	0.214592	37.4	37.4	0	79.7	80	0.376412	9.38628	9.40659	0.216433	41.6747	42.0812	0.975436
	SRR10689475	Br5341N	Nuclear	Prenatal	ribo-minus	43.3	43.4	0.230947	92.5	93	0.540541	38.3	38.4	0.261097	76.8	77.4	0.78125	8.32583	8.34276	0.203331	35.2747	36.0561	2.21507
	SRR10689476	Br5341N	Nuclear	Prenatal	polyA	46.9	46.9	0	92.3	92.6	0.325027	42.8	42.8	0	81.5	81.9	0.490798	11.1828	11.2092	0.236166	46.0616	46.594	1.15595
	SRR10689477	Br5341C1	Cytoplasmic	Prenatal	ribo-minus	36.8	36.8	0	95	95.1	0.105263	32.5	32.6	0.307692	79.8	80	0.250627	6.36474	6.36677	0.0319259	36.4302	36.6321	0.554183
	SRR10689478	Br1113N1	Nuclear	Adult	polyA	39.6	39.6	0	92	92.3	0.326087	35.7	35.7	0	76.4	76.8	0.52356	8.25947	8.27572	0.196768	33.9939	34.4031	1.20372
	SRR10689479	Br5341C1	Cytoplasmic	Prenatal	polyA	44.8	44.8	0	92.6	92.9	0.323974	40.8	40.8	0	81.6	82	0.490196	10.7007	10.7203	0.18354	46.2967	46.7736	1.03007
	SRR10689480	Br5340N	Nuclear	Prenatal	ribo-minus	28.6	28.5	-0.34965	95.4	95.7	0.314465	24.2	24.2	0	73.3	73.6	0.409277	3.34523	3.34794	0.080981	21.5626	21.7951	1.07807
	SRR10689481	Br5340N	Nuclear	Prenatal	polyA	43.1	43.1	0	91.9	92.2	0.326442	39.2	39.2	0	80.1	80.5	0.499376	9.91718	9.9463	0.293612	43.1751	43.7234	1.26987
	SRR10689482	Br5340C	Cytoplasmic	Prenatal	ribo-minus	39.8	39.9	0.251256	93.1	93.3	0.214823	35.8	35.9	0.27933	79.6	79.9	0.376884	7.93781	7.95338	0.1962	39.3765	39.7597	0.972965
	SRR10689483	Br5340C	Cytoplasmic	Prenatal	polyA	48	48	0	89.2	89.6	0.44843	43.5	43.5	0	78.6	79.2	0.763359	12.2013	12.248	0.382993	42.3196	42.9977	1.60238
	SRR10689484	Br5339N	Nuclear	Prenatal	ribo-minus	43.3	43.4	0.230947	92	92.5	0.543478	38.7	38.7	0	75.3	76	0.929615	8.27233	8.29806	0.311073	32.4712	33.2123	2.28214
	SRR10689485	Br5339N	Nuclear	Prenatal	polyA	45.3	45.3	0	92.4	92.7	0.324675	41.3	41.3	0	80.9	81.3	0.494438	10.2923	10.3167	0.236778	43.5414	44.0993	1.28138
	SRR10689486	Br5339C	Cytoplasmic	Prenatal	ribo-minus	47.1	47.2	0.212314	90.8	91.1	0.330396	42.5	42.5	0	79.1	79.6	0.632111	10.914	10.9384	0.223383	41.3904	41.97	1.40042
	SRR10689487	Br5339C	Cytoplasmic	Prenatal	polyA	53.4	53.5	0.187266	87.2	87.7	0.573394	48.3	48.4	0.207039	77.8	78.5	0.899743	14.6418	14.7332	0.624376	41.9877	42.8001	1.93476
	SRR10689488	Br2074N	Nuclear	Adult	ribo-minus	33.4	33.4	0	93.6	94.4	0.854701	27.4	27.4	0	67.4	68.3	1.33531	3.33575	3.3432	0.223278	15.9738	16.5023	3.30867
	SRR10689489	Br1113C1	Cytoplasmic	Adult	ribo-minus	46.8	46.9	0.213675	91.4	91.8	0.437637	42.1	42.1	0	77.4	78	0.775194	10.0533	10.0797	0.2627	39.2918	40.0382	1.89974
	SRR10689490	Br1113C1	Cytoplasmic	Adult	polyA	26	26	0	91.8	92.1	0.326797	23.1	23.1	0	71.1	71.3	0.281294	5.48035	5.48509	0.0864908	26.2734	26.4611	0.714296
						STAR
						Intron level sensitivity			Intron level precision			Exon level sensitivity			Exon level precision			Transcript level sensitivity			Transcript level precision
Species	SRR ID	Sample ID	Fraction	Age Group	Library	STAR	EASTR	%Δ	STAR	EASTR	%Δ	STAR	EASTR	%Δ	STAR	EASTR	%Δ	STAR	EASTR	%Δ	STAR	EASTR	%Δ
Human DLPFC	SRR10689468	Br2074N	Nuclear	Adult	polyA	39.1	39.1	0	92	92.2	0.217391	35.1	35.1	0	75.4	75.7	0.397878	7.48749	7.50848	0.280374	31.0765	31.3672	0.93566
	SRR10689469	Br2074C	Cytoplasmic	Adult	ribo-minus	31	31	0	96	96.1	0.104167	26.2	26.2	0	74.1	74.2	0.134953	3.8416	3.84498	0.0881404	23.6997	23.8331	0.562876
	SRR10689470	Br2074C	Cytoplasmic	Adult	polyA	40.2	40.2	0	92.6	92.7	0.107991	36.4	36.4	0	78.1	78.4	0.384123	8.94205	8.95966	0.196901	38.1725	38.4443	0.712215
	SRR10689471	Br2046N	Nuclear	Adult	ribo-minus	29.1	29.1	0	95.5	95.7	0.209424	23.4	23.4	0	68.7	68.9	0.291121	2.56445	2.5631	-0.0528378	15.2542	15.3575	0.677126
	SRR10689472	Br2046N	Nuclear	Adult	polyA	43	43	0	91.8	92	0.217865	39	39	0	78	78.3	0.384615	9.10999	9.13437	0.267596	37.0412	37.3988	0.965357
	SRR10689473	Br2046C	Cytoplasmic	Adult	ribo-minus	47.8	47.8	0	90.5	90.9	0.441989	43	43	0	76.4	76.9	0.65445	10.5361	10.5646	0.269929	38.5076	39.1552	1.68175
	SRR10689474	Br2046C	Cytoplasmic	Adult	polyA	41	41	0	93	93.2	0.215054	37.3	37.3	0	79.7	79.9	0.250941	9.25355	9.26981	0.175641	41.2815	41.6016	0.775384
	SRR10689475	Br5341N	Nuclear	Prenatal	ribo-minus	42.8	42.8	0	92.6	93	0.431965	37.9	37.9	0	76.7	77.2	0.65189	8.09153	8.10439	0.159006	34.8743	35.3884	1.47398
	SRR10689476	Br5341N	Nuclear	Prenatal	polyA	46.5	46.5	0	92.2	92.4	0.21692	42.5	42.5	0	81.6	81.9	0.367647	10.9966	11.0223	0.234073	45.6575	46.1079	0.986432
	SRR10689477	Br5341C1	Cytoplasmic	Prenatal	ribo-minus	36.4	36.4	0	95	95.1	0.105263	32.1	32.1	0	79.4	79.5	0.125945	6.18461	6.19071	0.0985349	35.7806	35.9285	0.413241
	SRR10689478	Br1113N1	Nuclear	Adult	polyA	39.4	39.4	0	91.8	92	0.217865	35.5	35.5	0	76.4	76.7	0.39267	8.13419	8.15179	0.216457	33.6461	33.9194	0.812248
	SRR10689479	Br5341C1	Cytoplasmic	Prenatal	polyA	44.4	44.4	0	92.5	92.7	0.216216	40.6	40.6	0	81.8	82	0.244499	10.4813	10.5097	0.271341	45.7699	46.1301	0.786959
	SRR10689480	Br5340N	Nuclear	Prenatal	ribo-minus	28.2	28.2	0	95.4	95.7	0.314465	23.8	23.8	0	72.8	73.1	0.412088	3.26058	3.2599	-0.0207938	21.3772	21.5797	0.947271
	SRR10689481	Br5340N	Nuclear	Prenatal	polyA	42.8	42.8	0	91.8	92	0.217865	39	39	0	80.2	80.4	0.249377	9.72012	9.75398	0.348329	42.7826	43.1464	0.850322
	SRR10689482	Br5340C	Cytoplasmic	Prenatal	ribo-minus	39.4	39.4	0	93.1	93.3	0.214823	35.5	35.5	0	79.5	79.7	0.251572	7.73872	7.75226	0.175003	38.8708	39.1746	0.781745
	SRR10689483	Br5340C	Cytoplasmic	Prenatal	polyA	47.5	47.5	0	89.1	89.5	0.448934	43.2	43.2	0	78.9	79.4	0.633714	11.9589	11.9981	0.328376	42.3136	42.8789	1.33605
	SRR10689484	Br5339N	Nuclear	Prenatal	ribo-minus	42.9	42.9	0	92.3	92.6	0.325027	38.3	38.3	0	75.7	76.1	0.528402	8.11658	8.13216	0.191891	32.5786	33.0335	1.39625
	SRR10689485	Br5339N	Nuclear	Prenatal	polyA	45	45	0	92.2	92.5	0.32538	41.1	41.1	0	81	81.4	0.493827	10.1217	10.1488	0.267544	43.346	43.7756	0.991003
	SRR10689486	Br5339C	Cytoplasmic	Prenatal	ribo-minus	46.5	46.5	0	90.9	91.1	0.220022	42.1	42.1	0	79.2	79.5	0.378788	10.6221	10.6445	0.210316	40.992	41.3876	0.964993
	SRR10689487	Br5339C	Cytoplasmic	Prenatal	polyA	52.8	52.8	0	87.2	87.6	0.458716	47.9	47.9	0	78.2	78.7	0.639386	14.3425	14.4007	0.406066	41.9905	42.5618	1.36057
	SRR10689488	Br2074N	Nuclear	Adult	ribo-minus	32.9	32.9	0	94	94.5	0.531915	26.9	26.9	0	67.8	68.3	0.737463	3.26126	3.26465	0.103825	16.2609	16.5494	1.77388
	SRR10689489	Br1113C1	Cytoplasmic	Adult	ribo-minus	46.2	46.2	0	91.4	91.7	0.328228	41.5	41.6	0.240964	77.4	77.7	0.387597	9.6646	9.68694	0.231215	38.6492	39.1317	1.24843
	SRR10689490	Br1113C1	Cytoplasmic	Adult	polyA	25.8	25.8	0	91.5	91.7	0.218579	23.1	23.1	0	70.9	71.1	0.282087	5.39096	5.39571	0.0879249	25.8608	26.0146	0.594412

## Sheet: 8
				HISAT2
				Intron level sensitivity			Intron level precision			Exon level sensitivity			Exon level precision			Transcript level sensitivity			Transcript level precision
Species	SRR ID	Library	Genotype	HISAT2	EASTR	%Δ	HISAT2	EASTR	%Δ	HISAT2	EASTR	%Δ	HISAT2	EASTR	%Δ	HISAT2	EASTR	%Δ	HISAT2	EASTR	%Δ
A. thaliana	SRR14056780	ribo-minus	mddcc	70.4	70.4	0	93.6	93.8	0.213675	51	51	0	76.7	76.9	0.260756	27.3928	27.3743	-0.0674994	61.3229	61.5827	0.423692
	SRR14056781	ribo-minus	mddcc	72.5	72.5	0	93	93.2	0.215054	53	53	0	76.8	77	0.260417	29.0852	29.0617	-0.0809002	61.3732	61.7395	0.596922
	SRR14056782	ribo-minus	mddcc	70.8	70.8	0	93.4	93.7	0.321199	51.4	51.4	0	76.6	76.8	0.261097	27.6836	27.6718	-0.0425162	60.8204	61.1241	0.499273
	SRR16596898	ribo-minus	wild-type	66.6	66.6	0	97.3	97.4	0.102775	47.9	47.9	0	79.4	79.5	0.125945	25.2349	25.2214	-0.0532993	63.978	64.2011	0.348651
	SRR16596899	ribo-minus	wild-type	67.6	67.6	0	97.1	97.3	0.205973	48.6	48.6	0	79.3	79.4	0.126103	26.0029	25.9895	-0.0516865	64.4908	64.7327	0.375045
	SRR16596900	ribo-minus	wild-type	67.8	67.8	0	97.1	97.2	0.102987	48.9	48.9	0	79.3	79.4	0.126103	26.2029	26.1794	-0.0897992	64.0761	64.2854	0.326658
				STAR
				Intron level sensitivity			Intron level precision			Exon level sensitivity			Exon level precision			Transcript level sensitivity			Transcript level precision
Species	SRR ID	Library	Genotype	STAR	EASTR	%Δ	STAR	EASTR	%Δ	STAR	EASTR	%Δ	STAR	EASTR	%Δ	STAR	EASTR	%Δ	STAR	EASTR	%Δ
A. thaliana	SRR14056780	ribo-minus	mddcc	70.4	70.3	-0.142045	93.5	93.7	0.213904	50.9	50.9	0	76.6	76.8	0.261097	27.3037	27.2937	-0.036918	60.8214	61.0412	0.361353
	SRR14056781	ribo-minus	mddcc	72.3	72.3	0	92.9	93.1	0.215285	52.9	52.8	-0.189036	76.7	76.9	0.260756	28.9088	28.9003	-0.0290915	60.8196	61.0025	0.300758
	SRR14056782	ribo-minus	mddcc	70.6	70.6	0	93.3	93.5	0.214362	51.3	51.3	0	76.6	76.7	0.130548	27.5558	27.534	-0.0792935	60.3637	60.5388	0.289942
	SRR16596898	ribo-minus	wild-type	66.4	66.4	0	97.2	97.2	0	47.8	47.8	0	79.3	79.4	0.126103	25.1105	25.092	-0.0735947	63.1381	63.2707	0.210095
	SRR16596899	ribo-minus	wild-type	67.5	67.5	0	97	97.1	0.103093	48.6	48.5	-0.205761	79.1	79.2	0.126422	25.9038	25.8853	-0.0713796	63.6007	63.7632	0.255453
	SRR16596900	ribo-minus	wild-type	67.7	67.7	0	97	97.1	0.103093	48.9	48.9	0	79.2	79.3	0.126263	26.1223	26.0903	-0.122233	63.5784	63.7039	0.197457

## Sheet: 9
				HISAT2
				Intron level sensitivity			Intron level precision			Exon level sensitivity			Exon level precision			Transcript level sensitivity			Transcript level precision
Species	SRR ID	Library	Biotype	HISAT2	EASTR	%Δ	HISAT2	EASTR	%Δ	HISAT2	EASTR	%Δ	HISAT2	EASTR	%Δ	HISAT2	EASTR	%Δ	HISAT2	EASTR	%Δ
Z. mays	SRR10095075	poly(A)	leaf (infected)	58.3	58.3	0	87.5	87.8	0.342857	46	45.9	-0.217391	70.3	70.5	0.284495	22.7075	22.6523	-0.243048	40.6175	40.8251	0.511085
	SRR10095076	poly(A)	leaf (infected)	56	55.9	-0.178571	88.7	88.9	0.225479	43.3	43.2	-0.230947	68.7	69	0.436681	21.0186	20.9868	-0.150962	37.9166	38.1012	0.486831
	SRR10095077	poly(A)	leaf (infected)	58	57.9	-0.172414	88.6	88.7	0.112867	45.8	45.7	-0.218341	71.8	72	0.278552	22.4963	22.437	-0.263732	42.8737	43.0766	0.473414
	SRR3091548	poly(A)	pollen	21.1	21.1	0	71	71.6	0.84507	14.9	14.9	0	45.2	45.7	1.10619	4.2429	4.25946	0.390252	10.3005	10.4854	1.79516
	SRR3091717	poly(A)	pollen	13.4	13.3	-0.746269	69.1	70.3	1.73661	9.3	9.3	0	36.3	36.9	1.65289	2.50435	2.51125	0.275481	6.3931	6.51419	1.89417
	SRR3094513	poly(A)	pollen	14	14	0	76.8	77.4	0.78125	9.8	9.8	0	47.6	48	0.840336	2.45053	2.46295	0.506747	9.72511	9.89797	1.77745
				STAR
				Intron level sensitivity			Intron level precision			Exon level sensitivity			Exon level precision			Transcript level sensitivity			Transcript level precision
Species	SRR ID	Library	Biotype	STAR	EASTR	%Δ	STAR	EASTR	%Δ	STAR	EASTR	%Δ	STAR	EASTR	%Δ	STAR	EASTR	%Δ	STAR	EASTR	%Δ
Z. mays	SRR10095075	poly(A)	leaf (infected)	58	57.9	-0.172414	87.3	87.4	0.114548	45.6	45.6	0	70.5	70.6	0.141844	22.3942	22.3501	-0.197194	41.1428	41.2362	0.227136
	SRR10095076	poly(A)	leaf (infected)	55.6	55.5	-0.179856	88.4	88.5	0.113122	43	42.9	-0.232558	69	69.1	0.144928	20.7909	20.7467	-0.212353	38.4594	38.5915	0.343401
	SRR10095077	poly(A)	leaf (infected)	57.6	57.5	-0.173611	88.3	88.4	0.11325	45.5	45.4	-0.21978	72	72.2	0.277778	22.2411	22.1928	-0.217121	43.5637	43.7041	0.322424
	SRR3091548	poly(A)	pollen	20.8	20.8	0	70.9	71.2	0.423131	14.7	14.7	0	45.3	45.5	0.441501	4.1339	4.14769	0.333777	10.2068	10.2864	0.780167
	SRR3091717	poly(A)	pollen	13.2	13.2	0	69.5	69.8	0.431655	9.2	9.1	-1.08696	36.7	36.9	0.544959	2.47675	2.47951	0.111436	6.50457	6.55313	0.74666
	SRR3094513	poly(A)	pollen	13.9	13.8	-0.719424	76.4	76.6	0.26178	9.7	9.7	0	47.4	47.5	0.21097	2.39948	2.40224	0.115025	9.59078	9.63529	0.464071

[truncated: 8 more sheets: 10, 11, 12, 13, 14, 15, 16, 17]
